# Supplementary material for: Using Computational Simulations Based on Fuzzy Cognitive Maps to Detect Dengue Complications
Source: Diagnostics (Basel). 2024 Mar 2;14(5):533. doi: 10.3390/diagnostics14050533 (PMC10931136; doi:10.3390/diagnostics14050533)
Supplement: Supplementary file 1 [file diagnostics-14-00533-s001.zip]

Archive with 1 entries (1 files):
- diagnostics-2817390-supplementary.pdf
